# Supplementary material for: IL10 Haplotype Associated with Tuberculin Skin Test Response but Not with Pulmonary TB
Source: PLoS One. 2009 May 1;4(5):e5420. doi: 10.1371/journal.pone.0005420 (PMC2671601; doi:10.1371/journal.pone.0005420)
Supplement: Table S1 — (0.03 MB XLS) [file pone.0005420.s001.xls]

## Sheet: Sheet1
Supplementary Table 1: Allele frequencies of 61 SNPs in TB cases and controls and Ghanaian ethnic groups
Notes: bp, base pairs; MAF, minor allele frequencies; N, number of individuals
General SNP information					Frequencies of minor alleles in TB cases and controls				Frequencies of minor alleles in Ghanaian ethnicities
CHROMOSOME	SNP	POSITION (bp)	MAJOR_ALLELE	MINOR_ALLELE	MAF_TB CASES (%)	TB CASES (N)	MAF_CONTROLS (%)	CONTROLS (N)	MAF_Akan (%)	Akan (N)	MAF_Ewe (%)	Ewe (N)	MAF_Gaa (%)	Gaa (N)	MAF_Northerners (%)	Northerners (N)
1	rs2816030	18730185	T	C	44	1824	47	2112	45	2399	45	324	46	685	47	464
1	rs3813972	204842050	C	T	48	1983	46	2285	47	2614	48	350	47	742	47	496
1	rs4655191	20505867	G	A	24	1980	24	2278	24	2609	23	350	25	738	23	495
1	rs6427623	159969387	T	C	47	1980	49	2284	50	2613	45	350	45	740	47	495
1	rs6576806	86389710	C	A	16	1983	15	2284	16	2615	14	350	17	741	13	495
1	rs6670503	145161045	C	A	48	1983	48	2285	47	2613	51	350	49	743	48	496
2	rs2339699	22960139	G	A	14	1982	13	2286	13	2613	15	350	13	743	14	496
2	rs4667485	165927991	G	C	28	1981	29	2285	29	2612	29	350	28	742	30	496
2	rs4673676	213247890	T	C	23	1983	23	2287	22	2615	24	350	23	743	23	496
2	rs6756297	171125844	T	G	43	1981	42	2286	42	2612	40	350	45	743	41	496
2	rs821501	238615625	G	A	17	1983	18	2285	17	2613	17	350	18	743	18	496
3	rs10510530	22459609	T	A	15	1968	15	2263	15	2589	16	346	14	739	16	491
3	rs1123373	127748396	G	A	43	1981	42	2287	43	2614	44	349	40	743	43	496
3	rs12495646	30654974	C	A	11	1982	11	2286	11	2614	9	349	11	743	11	496
3	rs1482387	84473922	C	A	9	1983	9	2286	9	2614	8	350	7	743	10	496
3	rs17533055	171670257	C	T	16	1981	17	2287	16	2613	17	350	17	743	16	496
3	rs1994312	130010619	T	C	13	1982	14	2284	14	2613	16	350	13	743	13	494
3	rs582780	173604137	A	G	44	1982	45	2287	44	2614	41	350	45	743	46	496
3	rs6800029	128654484	C	G	38	1982	39	2287	38	2614	37	350	42	743	38	496
3	rs7631247	174262607	T	C	41	1981	41	2285	41	2612	41	350	42	742	43	496
4	rs10032249	141982625	T	C	9	1981	9	2287	9	2614	9	350	8	743	8	495
4	rs10776534	141115803	A	G	13	1983	12	2286	13	2614	12	350	13	743	11	496
4	rs1230205	100189866	A	T	32	1982	34	2279	34	2612	30	348	33	740	31	495
4	rs6828127	115830532	A	G	16	1981	16	2285	16	2612	17	350	16	743	17	495
4	rs6837139	94872717	T	C	22	1983	21	2282	21	2612	22	349	21	743	22	495
4	rs6852366	122288055	C	G	17	1979	17	2283	17	2611	17	349	17	740	19	496
4	rs7684034	186020562	T	A	14	1983	14	2284	14	2612	14	350	14	743	16	496
5	rs1432641	127168354	T	A	22	1982	23	2284	23	2613	24	348	20	743	24	496
5	rs1566338	95851505	A	T	23	1983	24	2286	24	2614	22	350	20	743	26	496
5	rs33683	16561286	G	A	33	1982	32	2287	33	2614	31	350	32	743	35	496
5	rs6869928	10642502	T	C	33	1982	33	2285	33	2615	32	348	33	742	33	496
5	rs852250	35958697	G	A	43	1974	42	2276	44	2602	38	350	40	739	44	493
6	rs16893180	10359429	C	T	30	1983	29	2287	30	2615	25	350	28	743	30	496
6	rs4946632	105207901	T	C	7	1982	7	2287	7	2615	8	350	6	742	6	496
7	rs10256496	69639378	A	G	28	1981	27	2287	28	2613	27	350	30	743	25	496
7	rs10429121	1623493	G	A	47	1980	47	2284	47	2609	52	350	47	743	48	496
7	rs12056043	18772405	G	A	40	1981	40	2282	40	2611	38	350	41	741	42	495
7	rs7786786	127313715	T	C	40	1983	41	2286	40	2615	38	349	39	743	43	496
8	rs10504204	57570160	G	A	13	1976	14	2286	14	2609	15	349	11	743	14	495
8	rs17363324	77787358	C	T	6	1983	7	2287	6	2615	7	350	7	743	7	496
8	rs935456	142943860	C	T	9	1979	9	2275	10	2606	10	348	9	740	7	494
9	rs12339761	9958236	C	T	46	1982	45	2286	45	2613	47	350	46	743	46	496
9	rs12344689	110593117	C	G	15	1981	14	2286	14	2612	15	350	15	743	13	496
9	rs1331188	90915207	A	C	28	1983	28	2287	27	2615	28	350	29	743	30	496
9	rs7874831	108855173	G	A	33	1982	33	2287	33	2614	31	350	32	743	32	496
10	rs10823981	53462300	A	T	15	1982	16	2284	15	2614	20	350	16	742	18	494
11	rs2422179	36132221	C	T	38	1983	38	2286	38	2615	36	350	38	743	40	496
11	rs4373886	104885646	C	T	14	1983	14	2283	15	2612	13	349	12	743	15	496
11	rs921206	130945437	C	T	31	1978	31	2279	32	2607	30	349	30	741	28	494
12	rs10842371	24611638	A	T	39	1982	42	2286	41	2614	43	350	40	743	43	495
12	rs3819529	2306920	A	T	31	1983	30	2287	29	2615	33	350	31	743	30	496
14	rs10130070	98467749	C	T	39	1982	39	2286	39	2613	36	350	38	743	39	496
14	rs10132462	95754107	C	T	16	1974	18	2279	17	2608	19	347	17	738	15	494
15	rs7496680	56977264	A	G	25	1983	26	2287	26	2615	21	350	27	743	23	496
16	rs1564022	81304382	G	A	12	1982	13	2286	12	2613	11	350	15	743	11	496
16	rs6564080	83411746	C	T	31	1982	31	2286	31	2614	30	350	33	743	33	495
17	rs10852778	72409823	A	G	13	1954	12	2249	13	2582	11	339	12	727	13	490
17	rs17688326	59462855	C	T	9	1978	9	2279	9	2606	7	349	9	741	11	495
17	rs2877617	50053424	C	T	41	1979	43	2285	43	2613	37	350	43	742	42	493
18	rs9958735	54398160	C	T	47	1983	45	2285	46	2614	45	350	50	742	45	496
21	rs9305398	29837480	C	A	39	1980	39	2285	39	2611	42	350	38	742	41	496
